# Supplementary material for: The environmental stress sensitivities of pathogenic Candida species, including Candida auris, and implications for their spread in the hospital setting
Source: Med Mycol. 2020 Jan 7;58(6):744–55. doi: 10.1093/mmy/myz127 (PMC7398771; doi:10.1093/mmy/myz127)
Supplement: myz127_Supplemental_Files [file myz127_supplemental_files.zip]

Archive with 2 entries (2 files):
- mm-2019-0220-File013.pdf
- mm-2019-0220-File012.pdf
